# Supplementary material for: Heart Failure Therapies following Acute Coronary Syndromes with Reduced Ejection Fraction: Data from the ACSIS Survey
Source: J Pers Med. 2023 Jun 19;13(6):1015. doi: 10.3390/jpm13061015 (PMC10304454; doi:10.3390/jpm13061015)
Supplement: Supplementary file 1 [file jpm-13-01015-s001.zip]

Archive with 1 entries (1 files):
- jpm-2416373-supplementary.pdf
